# Supplementary material for: Pulsatile Tinnitus: A Comprehensive Clinical Approach to Diagnosis and Management
Source: J Clin Med. 2025 Jun 22;14(13):4428. doi: 10.3390/jcm14134428 (PMC12250305; doi:10.3390/jcm14134428)
Supplement: Supplementary file 1 [file jcm-14-04428-s001.zip]

Archive with 1 entries (1 files):
- jcm-3617843-supplementary.pdf
